# Supplementary material for: Blood Microbial Communities During Pregnancy Are Associated With Preterm Birth
Source: Front Microbiol. 2019 Jun 4;10:1122. doi: 10.3389/fmicb.2019.01122 (PMC6558066; doi:10.3389/fmicb.2019.01122)
Supplement: Supplementary file 1 [file Table_1.XLSX]

## Sheet: S1 Table.
S1. Table. Abundances of phyla differed in peripheral blood of women who experienced preterm and term delivery.
	Term delivery		Preterm delivery
Taxon	Mean	SD	Mean	SD	p-value
k__Bacteria;p__Proteobacteria	0.329843	0.106724	0.184007	0.0238321	9.24052e-06
k__Bacteria;p__Firmicutes	0.184373	0.0602566	0.224145	0.0216092	0.0121645
k__Bacteria;p__Actinobacteria	0.150279	0.0415404	0.150556	0.0334345	0.981758
k__Bacteria;p__Bacteroidetes	0.0953511	0.049717	0.164697	0.035366	1.11187e-05
k__Archaea;p__Euryarchaeota	0.0554026	0.0334691	0.05224	0.019919	0.724073
k__Bacteria;p__Cyanobacteria	0.0380636	0.0265451	0.0526149	0.0184618	0.0530429
k__Archaea;p__Thaumarchaeota	0.0399091	0.0244139	0.0325046	0.0142126	0.259233
k__Archaea;p__Bathyarchaeota	0.0282782	0.023655	0.0188735	0.010543	0.124048
k__Bacteria;p__Planctomycetes	0.01461	0.0132683	0.0273766	0.00902905	0.00109152
k__Bacteria;p__Verrucomicrobia	0.017194	0.0134909	0.0170156	0.00620732	0.958445
k__Bacteria;p__Chloroflexi	0.00737871	0.00831421	0.0147235	0.00775939	0.0068872
k__Bacteria;p__Acidobacteria	0.0067165	0.00705875	0.0147798	0.0050039	0.000184903
k__Bacteria;p__Latescibacteria	0.00652671	0.0075538	0.00525061	0.00347152	0.507411
k__Bacteria;p__Fusobacteria	0.00568915	0.0102755	0.0059772	0.00587783	0.91572
k__Bacteria;p__Saccharibacteria	0.00278815	0.00495356	0.00700517	0.00394732	0.00539037
k__Bacteria;p__Parcubacteria	0.00189734	0.00354752	0.00596673	0.00498848	0.00574269
k__Archaea;p__Woesearchaeota (DHVEG-6)	0.00429617	0.00522669	0.00301724	0.00358771	0.376536
k__Bacteria;p__Gemmatimonadetes	0.00265289	0.00515099	0.00204716	0.00288037	0.655946
k__Bacteria;p__Armatimonadetes	0.00124666	0.00217272	0.00118465	0.00119818	0.913494
k__Bacteria;p__Microgenomates	0.000505398	0.0021893	0.00181457	0.00274013	0.108339
k__Bacteria;p__Nitrospirae	0.000934151	0.00311105	0.00117724	0.00173504	0.766858
k__Bacteria;p__Deinococcus-Thermus	0.00164663	0.00441993	0.000402649	0.000855602	0.241828
k__Bacteria;p__Cloacimonetes	0	0	0.00166174	0.00690544	0.300359
k__Bacteria;p__Acetothermia	0.000942159	0.00244028	0.00058753	0.00121452	0.573345
k__Bacteria;p__Spirochaetae	0.00081144	0.00274505	0.000666054	0.00138768	0.837451
k__Bacteria;p__Synergistetes	9.28918e-05	0.000260947	0.00135064	0.00171998	0.00400662
k__Bacteria;p__Chlorobi	0.000363413	0.000860858	0.000881739	0.0014534	0.18218
k__Bacteria;p__Atribacteria	0.000228529	0.000702529	0.000905828	0.00136517	0.0590179
k__Archaea;p__Lokiarchaeota	0.000319516	0.000720917	0.000651677	0.00127123	0.320074
k__Bacteria;p__Aminicenantes	2.55728e-06	1.11469e-05	0.000674464	0.00134589	0.0371708
k__Bacteria;p__FBP	3.00609e-05	0.000100715	0.000603258	0.000961864	0.0151881
k__Bacteria;p__Tenericutes	6.07237e-05	0.000246727	0.000491324	0.000899719	0.0507829
k__Bacteria;p__WS2	0.000222628	0.000970414	0.000263839	0.000680985	0.878326
k__Bacteria;p__Omnitrophica	0.000244996	0.000736055	0.000231104	0.000686395	0.951679
k__Bacteria;p__Ignavibacteriae	0	0	0.000391256	0.00088612	0.061435
k__Bacteria;p__Thermotogae	0	0	0.000352482	0.00157278	0.334337
k__Bacteria;p__RBG-1 (Zixibacteria)	0.000143582	0.000619571	0.000173999	0.000778149	0.893597
k__Bacteria;p__WWE3	3.95144e-07	1.72239e-06	0.000300149	0.000921967	0.16146
k__Bacteria;p__Deferribacteres	1.5513e-06	6.76197e-06	0.000267831	0.000851027	0.177055
k__Bacteria;p__Fibrobacteres	1.54331e-05	6.72714e-05	0.000249635	0.000626354	0.111715
k__Bacteria;p__SR1 (Absconditabacteria)	9.20687e-05	0.000401318	0.000160891	0.00071447	0.711446
k__Bacteria;p__Chlamydiae	7.47026e-05	0.000316765	0.000170816	0.000732305	0.595924
k__Bacteria;p__Lentisphaerae	0	0	0.000224496	0.00100398	0.33542
k__Eukaryota;p__SAR	0.000188056	0.000819718	2.51874e-05	9.54626e-05	0.399955
k__Bacteria;p__WS6	0	0	0.000202	0.000903371	0.33542
k__Archaea;p__WSA2	9.05986e-05	0.000310025	0.000107986	0.000293639	0.858181
k__Bacteria;p__SBR1093	8.87343e-05	0.000364126	0.000109595	0.000485634	0.880594
k__Bacteria;p__BRC1	1.71801e-05	5.91967e-05	0.000179784	0.000470463	0.140452
k__Bacteria;p__Candidatus Berkelbacteria	0	0	0.000169937	0.000524229	0.165321
k__Bacteria;p__Aquificae	6.97827e-05	0.000304176	9.05592e-05	0.000314767	0.835187
k__Bacteria;p__Poribacteria	1.12806e-06	4.91709e-06	0.000140087	0.000435547	0.169083
k__Archaea;p__Altiarchaeales	9.18405e-05	0.000400324	2.35334e-05	0.000105244	0.478994
k__Bacteria;p__Marinimicrobia (SAR406 clade)	0.000112441	0.00049012	1.18825e-06	5.31401e-06	0.334909
k__Archaea;p__Miscellaneous Euryarchaeotic Group(MEG)	1.37036e-05	5.97328e-05	8.44337e-05	0.000262126	0.252442
k__Bacteria;p__Hydrogenedentes	8.06677e-05	0.000351622	0	0	0.311515
k__Bacteria;p__TM6 (Dependentiae)	0	0	7.50687e-05	0.000335717	0.33542
k__Bacteria;p__Elusimicrobia	0	0	7.24962e-05	0.00031398	0.320099
k__Bacteria;p__Peregrinibacteria	0	0	6.08545e-05	0.00027215	0.33542
k__Eukaryota;p__Opisthokonta	1.70222e-05	5.13131e-05	2.3765e-06	1.0628e-05	0.236467
k__Archaea;p__Aenigmarchaeota	0	0	8.31635e-06	3.206e-05	0.264787
k__Archaea;p__Parvarchaeota	0	0	4.08134e-06	1.82523e-05	0.33542
k__Archaea;p__uncultured archaeon	0	0	3.56057e-06	1.59233e-05	0.33542
k__Bacteria;p__GN01	0	0	9.60352e-07	4.29482e-06	0.33542
k__Archaea;p__Crenarchaeota	0	0	7.37434e-07	3.2979e-06	0.33542
k__Bacteria;p__Gracilibacteria	0	0	0	0	-
Clustering characteristics were compared between groups using the Mann-Whitney U-test.

## Sheet: S2 Table
S2 Table. Abundances of classes differed in peripheral blood of women who experienced preterm and term delivery.
	Term delivery		Preterm delivery
Taxon	Mean	SD	Mean	SD	p-value
k__Bacteria;p__Actinobacteria;c__Actinobacteria	0.143685	0.0432173	0.14232	0.0331176	0.912178
k__Bacteria;p__Bacteroidetes;c__Bacteroidia	0.0762358	0.0407163	0.140921	0.0277799	9.23074e-07
k__Bacteria;p__Proteobacteria;c__Alphaproteobacteria	0.101017	0.052278	0.103534	0.0228387	0.848379
k__Bacteria;p__Firmicutes;c__Clostridia	0.0756902	0.0463428	0.127158	0.0234329	0.000169069
k__Bacteria;p__Firmicutes;c__Bacilli	0.10648	0.0531907	0.0915175	0.0215644	0.265012
k__Bacteria;p__Proteobacteria;c__Gammaproteobacteria	0.119972	0.06089	0.0370372	0.00966225	9.88193e-06
k__Bacteria;p__Proteobacteria;c__Betaproteobacteria	0.102354	0.0671586	0.0348215	0.0171163	0.000343521
k__Bacteria;p__Cyanobacteria;c__Chloroplast	0.0378038	0.0265212	0.049468	0.0178631	0.11377
k__Archaea;p__Euryarchaeota;c__Methanomicrobia	0.0440616	0.0319915	0.042241	0.0175574	0.828387
k__Archaea;p__Bathyarchaeota;c__uncultured archaeon	0.026931	0.0229174	0.0176489	0.0100618	0.11674
k__Archaea;p__Thaumarchaeota;c__Marine Group I	0.0180823	0.0162971	0.0105811	0.00703055	0.0759925
k__Archaea;p__Thaumarchaeota;c__South African Gold Mine Gp 1(SAGMCG-1)	0.0137327	0.0145406	0.0116375	0.0101309	0.603146
k__Bacteria;p__Bacteroidetes;c__Flavobacteriia	0.0094651	0.0200035	0.0143619	0.02675	0.52273
k__Bacteria;p__Planctomycetes;c__Phycisphaerae	0.00732494	0.00904545	0.0153424	0.00725516	0.00398746
k__Bacteria;p__Planctomycetes;c__Planctomycetacia	0.00721776	0.00856151	0.0113907	0.00603676	0.0852681
k__Bacteria;p__Verrucomicrobia;c__Spartobacteria	0.00678825	0.00741951	0.00681456	0.00290784	0.988596
k__Bacteria;p__Bacteroidetes;c__Sphingobacteriia	0.00702171	0.0079323	0.00604994	0.00399004	0.635363
k__Archaea;p__Euryarchaeota;c__Methanobacteria	0.00552802	0.00654508	0.00698589	0.00607594	0.475022
k__Archaea;p__Thaumarchaeota;c__Group C3	0.00507234	0.00521976	0.00694045	0.00680459	0.343669
k__Bacteria;p__Fusobacteria;c__Fusobacteriia	0.00568915	0.0102755	0.0059772	0.00587783	0.91572
k__Bacteria;p__Proteobacteria;c__Deltaproteobacteria	0.00470866	0.00612459	0.00688199	0.00381887	0.195741
k__Bacteria;p__Verrucomicrobia;c__Verrucomicrobiae	0.00565331	0.00885884	0.00537435	0.00276832	0.896702
k__Bacteria;p__Latescibacteria;c__uncultured bacterium	0.00527875	0.00752693	0.00368583	0.0026464	0.391713
k__Archaea;p__Euryarchaeota;c__Thermoplasmata	0.00581296	0.00697049	0.00276499	0.00376872	0.102526
k__Bacteria;p__Saccharibacteria;c__uncultured bacterium	0.00214594	0.00471187	0.00576608	0.00406697	0.0140301
k__Bacteria;p__Acidobacteria;c__Solibacteres	0.00191449	0.00529477	0.00566942	0.00572316	0.040061
k__Bacteria;p__Verrucomicrobia;c__OPB35 soil group	0.003354	0.0048735	0.00388943	0.00244457	0.670361
k__Bacteria;p__Actinobacteria;c__Acidimicrobiia	0.00399157	0.00815102	0.00231941	0.00252305	0.40099
k__Archaea;p__Thaumarchaeota;c__Soil Crenarchaeotic Group(SCG)	0.00302034	0.00445969	0.00297341	0.0034796	0.970886
k__Bacteria;p__Chloroflexi;c__Chloroflexia	0.00195266	0.00357026	0.00312488	0.00360721	0.314255
k__Bacteria;p__Chloroflexi;c__Anaerolineae	0.00112623	0.0030323	0.0038832	0.00311269	0.00791025
k__Bacteria;p__Actinobacteria;c__Thermoleophilia	0.0017568	0.00432081	0.00323263	0.00304233	0.223118
k__Bacteria;p__Acidobacteria;c__Subgroup 6	0.00174124	0.00335861	0.00315997	0.00228566	0.129557
k__Bacteria;p__Gemmatimonadetes;c__Gemmatimonadetes	0.00264468	0.00515499	0.00194718	0.00259883	0.600786
k__Bacteria;p__Firmicutes;c__Erysipelotrichia	0.00056752	0.00121112	0.00327744	0.0023745	8.90206e-05
k__Bacteria;p__Firmicutes;c__Negativicutes	0.00163499	0.00326556	0.0020895	0.00217271	0.610168
k__Bacteria;p__Acidobacteria;c__Acidobacteria	0.00139461	0.00315529	0.00227886	0.00217219	0.312384
k__Bacteria;p__Chloroflexi;c__KD4-96	0.00130245	0.00212244	0.00204173	0.00161379	0.226794
k__Bacteria;p__Proteobacteria;c__Epsilonproteobacteria	0.00178466	0.00411535	0.00155532	0.00159145	0.822087
k__Bacteria;p__Cyanobacteria;c__Cyanobacteria	0.00025983	0.000696629	0.00263177	0.00303284	0.00252009
k__Bacteria;p__Parcubacteria;c__uncultured bacterium	0.000986564	0.00257735	0.00182985	0.00277076	0.331715
k__Bacteria;p__Bacteroidetes;c__Cytophagia	0.000874943	0.00317719	0.00187546	0.00273265	0.297513
k__Archaea;p__Woesearchaeota (DHVEG-6);c__uncultured archaeon	0.000610744	0.00263048	0.00177004	0.00237755	0.156404
k__Bacteria;p__Nitrospirae;c__Nitrospira	0.000934151	0.00311105	0.00117724	0.00173504	0.766858
k__Bacteria;p__Bacteroidetes;c__Bacteroidetes vadinHA17	0.00149435	0.0039007	0.00061574	0.000977018	0.350903
k__Archaea;p__Bathyarchaeota;c__uncultured crenarchaeote	0.00119657	0.00152016	0.000872773	0.000738692	0.408732
k__Bacteria;p__Acidobacteria;c__Blastocatellia	0.000799964	0.00200319	0.00126085	0.00164524	0.436174
k__Bacteria;p__Deinococcus-Thermus;c__Deinococci	0.00164663	0.00441993	0.000402649	0.000855602	0.241828
k__Bacteria;p__Actinobacteria;c__Coriobacteriia	0.000729314	0.00229196	0.00125563	0.00150736	0.399903
k__Bacteria;p__Microgenomates;c__Candidatus Pacebacteria	0.000505398	0.0021893	0.00139172	0.00276568	0.275428
k__Bacteria;p__Chloroflexi;c__Ktedonobacteria	8.87977e-05	0.000369212	0.00179188	0.00191874	0.00080415
k__Archaea;p__Woesearchaeota (DHVEG-6);c__uncultured euryarchaeote	0.00133287	0.00342133	0.000489389	0.000922831	0.310145
k__Bacteria;p__Verrucomicrobia;c__Opitutae	0.00130063	0.00479824	0.000520319	0.000975259	0.494648
k__Bacteria;p__Latescibacteria;c__uncultured Latescibacteria bacterium	0.000611639	0.00147567	0.00105081	0.00101324	0.283339
k__Archaea;p__Woesearchaeota (DHVEG-6);c__marine metagenome	0.0012718	0.00272271	0.000388784	0.0012447	0.207843
k__Bacteria;p__Cloacimonetes;c__Cloacimonetes Incertae Sedis	0	0	0.00147936	0.00659921	0.334215
k__Bacteria;p__Spirochaetae;c__Spirochaetes	0.00081144	0.00274505	0.000666054	0.00138768	0.837451
k__Bacteria;p__Synergistetes;c__Synergistia	9.28918e-05	0.000260947	0.00135064	0.00171998	0.00400662
k__Archaea;p__Woesearchaeota (DHVEG-6);c__uncultured crenarchaeote	0.00108076	0.00330501	0.000254883	0.000641886	0.297044
k__Bacteria;p__Chlorobi;c__Chlorobia	0.000363413	0.000860858	0.000881739	0.0014534	0.18218
k__Bacteria;p__Armatimonadetes;c__Fimbriimonadia	0.000815493	0.00155449	0.000320481	0.000656515	0.210933
k__Bacteria;p__Acetothermia;c__uncultured bacterium	0.00074598	0.00224638	0.000274265	0.000647947	0.387761
k__Bacteria;p__Saccharibacteria;c__uncultured Candidatus Saccharibacteria bacterium	0.000160577	0.000538175	0.000853443	0.00191451	0.133405
k__Bacteria;p__Parcubacteria;c__Candidatus Adlerbacteria	0.000234738	0.000787418	0.00077158	0.00206142	0.288173
k__Bacteria;p__Chloroflexi;c__Caldilineae	0.00041988	0.00182504	0.000571029	0.00164922	0.787365
k__Bacteria;p__Chloroflexi;c__SAR202 clade	0.000266543	0.0011528	0.000659661	0.00122975	0.30993
k__Bacteria;p__Chloroflexi;c__P2-11E	0.000870688	0.00378526	1.20833e-06	5.40381e-06	0.329291
k__Bacteria;p__Actinobacteria;c__Nitriliruptoria	0.000101408	0.000435751	0.000758711	0.00187037	0.140446
k__Bacteria;p__Acidobacteria;c__Subgroup 17	3.95144e-07	1.72239e-06	0.000855929	0.00132898	0.00927948
k__Bacteria;p__Acidobacteria;c__Subgroup 2	0.000383864	0.00160756	0.000428778	0.000965544	0.916978
k__Bacteria;p__Chloroflexi;c__Thermomicrobia	0	0	0.000810187	0.00147069	0.0211263
k__Bacteria;p__Armatimonadetes;c__uncultured	0.00038005	0.00165186	0.000405079	0.000896937	0.95385
k__Bacteria;p__Chloroflexi;c__TK10	0.000247755	0.000758547	0.000501245	0.000922136	0.355542
k__Archaea;p__Lokiarchaeota;c__uncultured archaeon	0.000126312	0.000491553	0.000607386	0.00127185	0.127887
k__Bacteria;p__Chloroflexi;c__Dehalococcoidia	0.000370163	0.00111305	0.000359052	0.000755884	0.970973
k__Bacteria;p__Acidobacteria;c__Holophagae	0.000213312	0.000645061	0.000499707	0.000836333	0.239944
k__Bacteria;p__Aminicenantes;c__uncultured bacterium	2.55728e-06	1.11469e-05	0.000674464	0.00134589	0.0371708
k__Bacteria;p__Saccharibacteria;c__Unknown Class	0.000419099	0.00174066	0.000257859	0.000815173	0.716285
k__Bacteria;p__Parcubacteria;c__Candidatus Moranbacteria	2.52892e-05	0.000110233	0.000630539	0.00143863	0.0751904
k__Bacteria;p__Bacteroidetes;c__Bacteroidetes BD2-2	0.000115553	0.000503684	0.000517166	0.000958886	0.109409
k__Bacteria;p__Chloroflexi;c__S085	0.000394644	0.00143853	0.00022075	0.000582558	0.628358
k__Bacteria;p__Atribacteria;c__uncultured bacterium	0.00014901	0.000528568	0.000461405	0.000882442	0.18657
k__Bacteria;p__Parcubacteria;c__Candidatus Nomurabacteria	0.000112074	0.000476916	0.000477219	0.00161325	0.342526
k__Bacteria;p__Acidobacteria;c__Subgroup 18	3.63832e-06	8.70282e-06	0.000577357	0.0014106	0.0839362
k__Bacteria;p__Parcubacteria;c__uncultured Parcubacteria group bacterium	0	0	0.000567538	0.00144653	0.0949725
k__Bacteria;p__Tenericutes;c__Mollicutes	6.07237e-05	0.000246727	0.000491324	0.000899719	0.0507829
k__Bacteria;p__Latescibacteria;c__uncultured soil bacterium	0.000170648	0.000354874	0.000357935	0.000778593	0.338086
k__Bacteria;p__Parcubacteria;c__uncultured soil bacterium	0.000512688	0.00222189	1.08553e-06	4.85465e-06	0.328155
k__Bacteria;p__Parcubacteria;c__Candidatus Falkowbacteria	0	0	0.000448425	0.00122025	0.117035
k__Bacteria;p__Microgenomates;c__Candidatus Woesebacteria	0	0	0.00042285	0.00101796	0.077722
k__Bacteria;p__Ignavibacteriae;c__Ignavibacteria	0	0	0.000391256	0.00088612	0.061435
k__Archaea;p__Bathyarchaeota;c__uncultured methanogenic archaeon	7.44254e-05	8.86664e-05	0.000314501	0.000577221	0.0803553
k__Bacteria;p__Chloroflexi;c__JG30-KF-CM66	0.000109629	0.000477862	0.000276675	0.000671533	0.378303
k__Bacteria;p__Parcubacteria;c__Candidatus Azambacteria	2.13378e-05	9.30093e-05	0.000357535	0.00101423	0.155272
k__Bacteria;p__Chloroflexi;c__SBR2076	0.000102581	0.00044533	0.000276247	0.000838766	0.422384
k__Bacteria;p__Planctomycetes;c__vadinHA49	6.72927e-05	0.000274413	0.00031135	0.000711733	0.165728
k__Bacteria;p__FBP;c__uncultured soil bacterium	3.00609e-05	0.000100715	0.000346483	0.000630129	0.0378217
k__Bacteria;p__Atribacteria;c__uncultured candidate division JS1 bacterium	2.2454e-05	8.24353e-05	0.000349708	0.000982361	0.153092
k__Bacteria;p__Verrucomicrobia;c__S-BQ2-57 soil group	0	0	0.000355983	0.000801181	0.0598871
k__Bacteria;p__Thermotogae;c__Thermotogae	0	0	0.000352482	0.00157278	0.334337
k__Bacteria;p__Planctomycetes;c__OM190	0	0	0.000332202	0.00121375	0.239769
k__Bacteria;p__Acetothermia;c__hypersaline lake metagenome	4.00366e-05	0.000170353	0.000286636	0.000885289	0.234854
k__Bacteria;p__RBG-1 (Zixibacteria);c__uncultured bacterium	0.00014248	0.000614766	0.000170374	0.000761938	0.900805
k__Bacteria;p__Parcubacteria;c__terrestrial metagenome	0	0	0.00030796	0.00137071	0.333151
k__Bacteria;p__Armatimonadetes;c__Chthonomonadetes	5.1116e-05	0.00020218	0.000253855	0.000599182	0.165263
k__Bacteria;p__WWE3;c__uncultured bacterium	3.95144e-07	1.72239e-06	0.000300149	0.000921967	0.16146
k__Bacteria;p__Latescibacteria;c__uncultured soil bacterium PBS-III-30	0.000292576	0.000952017	0	0	0.177427
k__Bacteria;p__Cyanobacteria;c__ML635J-21	0	0	0.000273161	0.000857976	0.172813
k__Bacteria;p__Actinobacteria;c__MB-A2-108	1.5093e-05	5.70721e-05	0.000250415	0.000793551	0.20074
k__Bacteria;p__Fibrobacteres;c__Fibrobacteria	1.54331e-05	6.72714e-05	0.000249635	0.000626354	0.111715
k__Bacteria;p__Acidobacteria;c__Subgroup 22	0.000264987	0.000795026	0	0	0.144351
k__Bacteria;p__WS2;c__uncultured bacterium	0	0	0.000259603	0.000672994	0.100463
k__Bacteria;p__FBP;c__uncultured bacterium	0	0	0.000256775	0.000807083	0.173112
k__Bacteria;p__Bacteroidetes;c__ML602M-17	0.000133425	0.000568625	0.000121709	0.000544299	0.94792
k__Bacteria;p__Omnitrophica;c__Omnitrophica Incertae Sedis	0.000244996	0.000736055	7.87209e-06	3.5205e-05	0.176761
k__Archaea;p__Euryarchaeota;c__Halobacteria	0	0	0.000248074	0.00110386	0.33302
k__Bacteria;p__Chlamydiae;c__Chlamydiae	7.47026e-05	0.000316765	0.000170816	0.000732305	0.595924
k__Bacteria;p__Chloroflexi;c__SHA-26	0.00012567	0.000547781	0.00011744	0.000525206	0.96204
k__Bacteria;p__Cyanobacteria;c__Melainabacteria	0	0	0.00024198	0.000750668	0.16764
k__Archaea;p__Lokiarchaeota;c__uncultured crenarchaeote	0.000193204	0.000554748	4.42915e-05	0.000145974	0.269537
k__Bacteria;p__Bacteroidetes;c__Bacteroidetes Incertae Sedis	0	0	0.000231444	0.000740588	0.180673
k__Bacteria;p__WS2;c__uncultured soil bacterium	0.000222628	0.000970414	2.04067e-06	9.12616e-06	0.334236
k__Bacteria;p__Lentisphaerae;c__Oligosphaeria	0	0	0.000224496	0.00100398	0.33542
k__Bacteria;p__Omnitrophica;c__uncultured bacterium	0	0	0.000223232	0.00068805	0.164971
k__Bacteria;p__Parcubacteria;c__Candidatus Magasanikbacteria	0	0	0.000220638	0.00090866	0.296072
k__Eukaryota;p__SAR;c__Stramenopiles	0.000188056	0.000819718	2.51874e-05	9.54626e-05	0.399955
k__Bacteria;p__Armatimonadetes;c__Armatimonadia	0	0	0.000205235	0.00053776	0.104002
k__Bacteria;p__WS6;c__uncultured candidate division WS6 bacterium	0	0	0.000202	0.000903371	0.33542
k__Bacteria;p__SBR1093;c__uncultured marine bacterium	8.87343e-05	0.000364126	0.000108808	0.000482113	0.884526
k__Bacteria;p__BRC1;c__uncultured bacterium	1.71801e-05	5.91967e-05	0.000179784	0.000470463	0.140452
k__Bacteria;p__Parcubacteria;c__Candidatus Uhrbacteria	4.6539e-06	2.02859e-05	0.000187866	0.000831634	0.336415
k__Bacteria;p__Proteobacteria;c__pItb-vmat-80	9.17347e-07	3.99862e-06	0.000173339	0.000531262	0.162175
k__Bacteria;p__Latescibacteria;c__uncultured planctomycete	0.000171729	0.000748548	0	0	0.311515
k__Bacteria;p__Deferribacteres;c__Deferribacteres Incertae Sedis	0	0	0.000170544	0.000762698	0.33542
k__Bacteria;p__Candidatus Berkelbacteria;c__uncultured bacterium	0	0	0.000169937	0.000524229	0.165321
k__Bacteria;p__Actinobacteria;c__OPB41	0	0	0.000168092	0.000525253	0.17066
k__Bacteria;p__Aquificae;c__Aquificae	6.97827e-05	0.000304176	9.05592e-05	0.000314767	0.835187
k__Bacteria;p__SR1 (Absconditabacteria);c__uncultured rumen bacterium	0	0	0.000159811	0.000714696	0.33542
k__Bacteria;p__Parcubacteria;c__Candidatus Sonnebornia yantaiensis	0	0	0.000159729	0.000705354	0.32938
k__Bacteria;p__Acetothermia;c__bacterium enrichment culture clone AOM-SR-B11	0.000155014	0.000669135	0	0	0.306861
k__Bacteria;p__Atribacteria;c__uncultured Clostridia bacterium	5.39624e-05	0.00016808	8.90574e-05	0.000275824	0.632616
k__Archaea;p__Thaumarchaeota;c__Marine Benthic Group A	3.95144e-07	1.72239e-06	0.000142064	0.000308348	0.05321
k__Bacteria;p__Actinobacteria;c__TakashiAC-B11	0	0	0.000141276	0.000612228	0.320384
k__Bacteria;p__Poribacteria;c__uncultured Firmicutes bacterium	1.12806e-06	4.91709e-06	0.000140087	0.000435547	0.169083
k__Bacteria;p__Saccharibacteria;c__candidate division TM7 bacterium LY2	2.17329e-05	9.47317e-05	0.000118501	0.000527397	0.428579
k__Archaea;p__Thaumarchaeota;c__uncultured	1.12806e-06	4.91709e-06	0.000136533	0.0006004	0.325241
k__Archaea;p__Woesearchaeota (DHVEG-6);c__unidentified archaeon	0	0	0.000114145	0.000510473	0.33542
k__Bacteria;p__Marinimicrobia (SAR406 clade);c__marine metagenome	0.000109134	0.000475705	1.18825e-06	5.31401e-06	0.335063
k__Bacteria;p__Actinobacteria;c__Rubrobacteria	0	0	0.000110052	0.000492168	0.33542
k__Bacteria;p__Gemmatimonadetes;c__PAUC43f marine benthic group	8.20973e-06	3.57854e-05	9.99755e-05	0.000447104	0.37105
k__Bacteria;p__Cloacimonetes;c__uncultured bacterium	0	0	0.00010534	0.000401117	0.259003
k__Bacteria;p__Firmicutes;c__Limnochordia	0	0	0.000102458	0.000453719	0.330718
k__Archaea;p__WSA2;c__20a-9	9.05986e-05	0.000310025	1.04611e-05	4.67836e-05	0.278302
k__Bacteria;p__Verrucomicrobia;c__Verrucomicrobia Incertae Sedis	9.78443e-05	0.000320186	1.08714e-06	4.86185e-06	0.203471
k__Bacteria;p__Deferribacteres;c__Deferribacteres	1.5513e-06	6.76197e-06	9.72867e-05	0.000419193	0.319344
k__Archaea;p__Miscellaneous Euryarchaeotic Group(MEG);c__uncultured euryarchaeote	1.37036e-05	5.97328e-05	8.44337e-05	0.000262126	0.252442
k__Archaea;p__WSA2;c__WCHA1-57	0	0	9.75251e-05	0.000293386	0.155087
k__Bacteria;p__Latescibacteria;c__Latescibacteria Incertae Sedis	1.36829e-06	5.96423e-06	9.44413e-05	0.000422354	0.336191
k__Archaea;p__Thaumarchaeota;c__FHMa11 terrestrial group	0	0	9.35508e-05	0.000296563	0.176704
k__Bacteria;p__SR1 (Absconditabacteria);c__uncultured bacterium	9.20687e-05	0.000401318	1.08021e-06	4.83086e-06	0.33547
k__Archaea;p__Altiarchaeales;c__uncultured euryarchaeote	9.18405e-05	0.000400324	0	0	0.311515
k__Bacteria;p__Hydrogenedentes;c__uncultured organism	7.91164e-05	0.00034486	0	0	0.311515
k__Bacteria;p__TM6 (Dependentiae);c__uncultured bacterium	0	0	7.50687e-05	0.000335717	0.33542
k__Bacteria;p__Chloroflexi;c__JG37-AG-4	1.032e-06	4.49839e-06	7.33063e-05	0.000265107	0.237009
k__Bacteria;p__Cloacimonetes;c__W27	0	0	7.40966e-05	0.000318358	0.316282
k__Bacteria;p__Elusimicrobia;c__Elusimicrobia	0	0	7.24962e-05	0.00031398	0.320099
k__Bacteria;p__Peregrinibacteria;c__uncultured bacterium	0	0	6.08545e-05	0.00027215	0.33542
k__Bacteria;p__Verrucomicrobia;c__R76-B128	0	0	5.84124e-05	0.00025449	0.322936
k__Bacteria;p__Acidobacteria;c__Subgroup 25	0	0	4.82094e-05	0.000215599	0.33542
k__Archaea;p__Bathyarchaeota;c__uncultured marine crenarchaeote	2.34519e-05	4.7496e-05	2.08382e-05	3.53104e-05	0.845902
k__Archaea;p__Bathyarchaeota;c__uncultured crenarchaeote MCG	3.06534e-05	0.000121643	5.2579e-06	1.59909e-05	0.37767
k__Bacteria;p__Saccharibacteria;c__Candidatus Saccharibacteria bacterium UB2523	3.5563e-05	0.000155016	0	0	0.311515
k__Bacteria;p__Latescibacteria;c__uncultured proteobacterium	0	0	2.96343e-05	0.000132529	0.33542
k__Bacteria;p__Acetothermia;c__uncultured KB1 group bacterium	1.12806e-06	4.91709e-06	2.66288e-05	0.000116411	0.339359
k__Bacteria;p__Latescibacteria;c__uncultured prokaryote	0	0	2.524e-05	9.27288e-05	0.242323
k__Archaea;p__Altiarchaeales;c__uncultured archaeon	0	0	2.35334e-05	0.000105244	0.33542
k__Archaea;p__Bathyarchaeota;c__unidentified archaeon	1.0225e-05	1.94836e-05	1.05174e-05	1.70361e-05	0.960406
k__Eukaryota;p__Opisthokonta;c__Holozoa	1.70222e-05	5.13131e-05	2.3765e-06	1.0628e-05	0.236467
k__Bacteria;p__Chloroflexi;c__Gitt-GS-136	0	0	1.50221e-05	6.38033e-05	0.310778
k__Archaea;p__Bathyarchaeota;c__uncultured bacterium	1.19281e-05	2.96159e-05	7.28822e-07	3.25939e-06	0.117317
k__Bacteria;p__Bacteroidetes;c__SB-5	1.02738e-05	4.47823e-05	2.23124e-06	9.97839e-06	0.452875
k__Archaea;p__Aenigmarchaeota;c__Deep Sea Euryarchaeotic Group(DSEG)	0	0	8.31635e-06	3.206e-05	0.264787
k__Bacteria;p__Atribacteria;c__uncultured microorganism	3.1026e-06	1.35239e-05	5.08258e-06	1.70013e-05	0.690426
k__Bacteria;p__Proteobacteria;c__ARKICE-90	5.83655e-06	1.58136e-05	0	0	0.10706
k__Bacteria;p__Saccharibacteria;c__uncultured soil bacterium	1.36829e-06	5.96423e-06	3.48091e-06	8.79254e-06	0.387534
k__Bacteria;p__Latescibacteria;c__uncultured marine bacterium	0	0	4.4246e-06	1.97874e-05	0.33542
k__Archaea;p__Parvarchaeota;c__uncultured euryarchaeote	0	0	4.08134e-06	1.82523e-05	0.33542
k__Bacteria;p__RBG-1 (Zixibacteria);c__uncultured delta proteobacterium	0	0	3.62499e-06	1.62114e-05	0.33542
k__Archaea;p__uncultured archaeon;c__uncultured archaeon	0	0	3.56057e-06	1.59233e-05	0.33542
k__Bacteria;p__Saccharibacteria;c__soil bacterium WF55	1.10237e-06	4.8051e-06	2.39018e-06	6.15085e-06	0.472032
k__Bacteria;p__Marinimicrobia (SAR406 clade);c__uncultured bacterium	3.3071e-06	1.44153e-05	0	0	0.311515
k__Bacteria;p__Parcubacteria;c__Candidatus Campbellbacteria	0	0	2.47146e-06	7.67817e-06	0.168248
k__Bacteria;p__Parcubacteria;c__uncultured Microgenomates group bacterium	0	0	2.3765e-06	1.0628e-05	0.33542
k__Bacteria;p__Cloacimonetes;c__PBS-18	0	0	2.37371e-06	1.06156e-05	0.33542
k__Bacteria;p__Saccharibacteria;c__TM7 phylum sp. oral clone DR034	2.37087e-06	1.03344e-05	0	0	0.311515
k__Bacteria;p__Proteobacteria;c__ARKDMS-49	0	0	2.23124e-06	9.97839e-06	0.33542
k__Bacteria;p__WS2;c__uncultured Firmicutes bacterium	0	0	2.19513e-06	9.81694e-06	0.33542
k__Bacteria;p__Parcubacteria;c__Candidatus Kuenenbacteria	0	0	1.91707e-06	6.09346e-06	0.177831
k__Bacteria;p__Saccharibacteria;c__unidentified	0	0	1.63722e-06	7.32186e-06	0.33542
k__Bacteria;p__Hydrogenedentes;c__uncultured bacterium	1.5513e-06	6.76197e-06	0	0	0.311515
k__Bacteria;p__Proteobacteria;c__JTB23	0	0	1.46626e-06	4.51939e-06	0.164977
k__Bacteria;p__Verrucomicrobia;c__WCHB1-41	0	0	1.45764e-06	6.51878e-06	0.33542
k__Bacteria;p__Latescibacteria;c__uncultured Planctomycetales bacterium	0	0	1.18686e-06	5.30778e-06	0.33542
k__Bacteria;p__Latescibacteria;c__uncultured bacterium mle1-16	0	0	1.11562e-06	4.9892e-06	0.33542
k__Bacteria;p__RBG-1 (Zixibacteria);c__uncultured organism	1.10237e-06	4.8051e-06	0	0	0.311515
k__Bacteria;p__Saccharibacteria;c__uncultured compost bacterium	0	0	1.09757e-06	4.90847e-06	0.33542
k__Bacteria;p__GN01;c__uncultured Methylococcus sp.	0	0	9.60352e-07	4.29482e-06	0.33542
k__Bacteria;p__SBR1093;c__uncultured bacterium	0	0	7.87209e-07	3.5205e-06	0.33542
k__Archaea;p__Crenarchaeota;c__Thermoprotei	0	0	7.37434e-07	3.2979e-06	0.33542
k__Bacteria;p__Acidobacteria;c__Subgroup 11	0	0	7.37434e-07	3.2979e-06	0.33542
k__Bacteria;p__Saccharibacteria;c__uncultured gamma proteobacterium	0	0	6.85798e-07	3.06698e-06	0.33542
k__Bacteria;p__Atribacteria;c__terrestrial metagenome	0	0	5.75993e-07	2.57592e-06	0.33542
k__Bacteria;p__Cloacimonetes;c__W5	0	0	5.75993e-07	2.57592e-06	0.33542
k__Bacteria;p__Saccharibacteria;c__uncultured bacterium I025	3.95144e-07	1.72239e-06	0	0	0.311515
k__Bacteria;p__Gemmatimonadetes;c__BD2-11 terrestrial group	0	0	0	0	-
k__Bacteria;p__Gemmatimonadetes;c__Longimicrobia	0	0	0	0	-
k__Bacteria;p__Gracilibacteria;c__uncultured soil bacterium	0	0	0	0	-
k__Bacteria;p__Saccharibacteria;c__candidate division TM7 bacterium JGI 0001002-L20	0	0	0	0	-
k__Bacteria;p__Saccharibacteria;c__Candidatus Saccharibacteria bacterium feline oral taxon 314	0	0	0	0	-
Clustering characteristics were compared between groups using the Mann-Whitney U-test.
